# Supplementary material for: Pilose Antler Protein Extract Alleviates Osteoporosis and Is Associated with Activation of the Wnt/β-Catenin Signaling Pathway
Source: Pharmaceuticals (Basel). 2026 Apr 24;19(5):665. doi: 10.3390/ph19050665 (PMC13210146; doi:10.3390/ph19050665)
Supplement: Supplementary file 1 [file pharmaceuticals-19-00665-s001.zip]

Archive with 58 entries (40 files):
- Data--Please check if this file does not need to be published/
- Data--Please check if this file does not need to be published/analyses/
- Data--Please check if this file does not need to be published/analyses/ALP-1&2.xlsx
- Data--Please check if this file does not need to be published/analyses/BMP2 -1&2.xlsx
- Data--Please check if this file does not need to be published/analyses/bone-Ca-1&2.xlsx
- Data--Please check if this file does not need to be published/analyses/CTX1-1&2.xlsx
- Data--Please check if this file does not need to be published/analyses/PINP-1&2.xlsx
- Data--Please check if this file does not need to be published/analyses/Project1.pzfx
- Data--Please check if this file does not need to be published/analyses/serum-ca-1&2.xlsx
- Data--Please check if this file does not need to be published/analyses/serum-P-1&2.xlsx
- Data--Please check if this file does not need to be published/raw data/
- Data--Please check if this file does not need to be published/raw data/ALP/
- Data--Please check if this file does not need to be published/raw data/ALP/ALP-1.PNG
- Data--Please check if this file does not need to be published/raw data/ALP/alp-2.PNG
- Data--Please check if this file does not need to be published/raw data/ALP/alp-excel/
- Data--Please check if this file does not need to be published/raw data/ALP/alp-excel/1.xlsx
- Data--Please check if this file does not need to be published/raw data/ALP/alp-excel/2.xlsx
- Data--Please check if this file does not need to be published/raw data/bmp2/
- Data--Please check if this file does not need to be published/raw data/bmp2/BMP-2-1.PNG
- Data--Please check if this file does not need to be published/raw data/bmp2/BMP-2-2.PNG
- Data--Please check if this file does not need to be published/raw data/bmp2/bmp-excel/
- Data--Please check if this file does not need to be published/raw data/bmp2/bmp-excel/1.xlsx
- Data--Please check if this file does not need to be published/raw data/bmp2/bmp-excel/2.xlsx
- Data--Please check if this file does not need to be published/raw data/bone-Ca/
- Data--Please check if this file does not need to be published/raw data/bone-Ca/bone-Ca/
- Data--Please check if this file does not need to be published/raw data/bone-Ca/bone-Ca/1.xlsx
- Data--Please check if this file does not need to be published/raw data/bone-Ca/bone-Ca/2.xlsx
- Data--Please check if this file does not need to be published/raw data/bone-Ca/bone-Ca-1.PNG
- Data--Please check if this file does not need to be published/raw data/bone-Ca/bone-Ca-2.PNG
- Data--Please check if this file does not need to be published/raw data/ctx-1/
- Data--Please check if this file does not need to be published/raw data/ctx-1/ctx-1-1.PNG
- Data--Please check if this file does not need to be published/raw data/ctx-1/ctx-1-2.PNG
- Data--Please check if this file does not need to be published/raw data/ctx-1/ctx-1-excel/
- Data--Please check if this file does not need to be published/raw data/ctx-1/ctx-1-excel/1.xlsx
- Data--Please check if this file does not need to be published/raw data/ctx-1/ctx-1-excel/2.xlsx
- Data--Please check if this file does not need to be published/raw data/pinp/
- Data--Please check if this file does not need to be published/raw data/pinp/pinp-1-1.PNG
- Data--Please check if this file does not need to be published/raw data/pinp/pinp-2.PNG
- Data--Please check if this file does not need to be published/raw data/pinp/pinp-excel/
- Data--Please check if this file does not need to be published/raw data/pinp/pinp-excel/1.xlsx
- Data--Please check if this file does not need to be published/raw data/pinp/pinp-excel/2.xlsx
- Data--Please check if this file does not need to be published/raw data/serum-ca/
- Data--Please check if this file does not need to be published/raw data/serum-ca/serum-Ca-1.PNG
- Data--Please check if this file does not need to be published/raw data/serum-ca/serum-Ca-2.PNG
- Data--Please check if this file does not need to be published/raw data/serum-ca/serum-Ca-excel/
- Data--Please check if this file does not need to be published/raw data/serum-ca/serum-Ca-excel/1.xlsx
- Data--Please check if this file does not need to be published/raw data/serum-ca/serum-Ca-excel/2.xlsx
- Data--Please check if this file does not need to be published/raw data/serum-p/
- Data--Please check if this file does not need to be published/raw data/serum-p/serum-p excel/
- Data--Please check if this file does not need to be published/raw data/serum-p/serum-p excel/1.xlsx
- Data--Please check if this file does not need to be published/raw data/serum-p/serum-p excel/2.xlsx
- Data--Please check if this file does not need to be published/raw data/serum-p/serum-p-1.PNG
- Data--Please check if this file does not need to be published/raw data/serum-p/serum-p-2.PNG
- Supplementary Material-Please check whether only this file need to be published/
- Supplementary Material-Please check whether only this file need to be published/Supplementary Figure S1-S2.pdf
- Supplementary Material-Please check whether only this file need to be published/Supplementary Material Table S1.xlsx
- Supplementary Figure S1-S2.pdf
- Supplementary Material Table S1.xlsx
