# Supplementary material for: Pilose Antler Protein Extract Alleviates Osteoporosis and Is Associated with Activation of the Wnt/β-Catenin Signaling Pathway
Source: Pharmaceuticals (Basel). 2026 Apr 24;19(5):665. doi: 10.3390/ph19050665 (PMC13210146; doi:10.3390/ph19050665)
Supplement: Supplementary file 1 [file pharmaceuticals-19-00665-s001.zip › Data--Please check if this file does not need to be published/analyses/ALP-1&2.xlsx]

## Sheet: ALP-1
X=pNPP(nmol）	V（ul）	Y=OD		average OD	adjust OD
0	0	0.031	0.056	0.0435	0
2	4		0.308	0.308	0.2645
4	8	0.396	0.512	0.454	0.4105
8	16	0.733	0.638	0.6855	0.642
12	24	0.985	1.01	0.9975	0.954
16	32	1.153	1.358	1.2555	1.212
20	40	1.446	1.518	1.482	1.4385
	Black serum	0.197	0.125	0.161
Con	adjust OD	pNPP(nmol/L)	pNPP(umol/L)	U=X/T(min)	U/L
0.857	0.5785	7.06456	0.00706456	0.000706456	70.6456
0.919	0.6405	7.95409	0.00795409	0.000795409	79.5409
0.762	0.4835	5.70158	0.00570158	0.000570158	57.0158
0.838	0.5595	6.79197	0.00679197	0.000679197	67.9197
0.95	0.6715	8.39885	0.00839885	0.000839885	83.9885
0.747	0.4685	5.48637	0.00548637	0.000548637	54.8637
Mod
1.256	0.9775	12.7891	0.0127891	0.00127891	127.891
1.073	0.7945	10.1636	0.0101636	0.00101636	101.636
0.997	0.7185	9.07317	0.00907317	0.000907317	90.7317
1.342	1.0635	14.023	0.014023	0.0014023	140.23
1.279	1.0005	13.1191	0.0131191	0.00131191	131.191
1.003	0.7245	9.15925	0.00915925	0.000915925	91.5925
NilestrioL
0.731	0.4525	5.25681	0.00525681	0.000525681	52.5681
1.038	0.7595	9.66141	0.00966141	0.000966141	96.6141
1.176	0.8975	11.6413	0.0116413	0.00116413	116.413
0.834	0.5555	6.73458	0.00673458	0.000673458	67.3458
0.896	0.6175	7.6241	0.0076241	0.00076241	76.241
0.905	0.6265	7.75323	0.00775323	0.000775323	77.5323
PAE-L
0.917	0.6385	7.92539	0.00792539	0.000792539	79.2539
0.821	0.5425	6.54806	0.00654806	0.000654806	65.4806
0.974	0.6955	8.74319	0.00874319	0.000874319	87.4319
1.19	0.9115	11.8422	0.0118422	0.00118422	118.422
0.932	0.6535	8.1406	0.0081406	0.00081406	81.406
0.958	0.6795	8.51363	0.00851363	0.000851363	85.1363
PAE-M
0.766	0.4875	5.75897	0.00575897	0.000575897	57.5897
1.224	0.9455	12.33	0.01233	0.001233	123.3
0.985	0.7065	8.901	0.008901	0.0008901	89.01
0.898	0.6195	7.6528	0.0076528	0.00076528	76.528
0.94	0.6615	8.25538	0.00825538	0.000825538	82.5538
1.036	0.7575	9.63271	0.00963271	0.000963271	96.3271
PAE-H
1.179	0.9005	11.6844	0.0116844	0.00116844	116.844
0.854	0.5755	7.02152	0.00702152	0.000702152	70.2152
0.885	0.6065	7.46628	0.00746628	0.000746628	74.6628
1.033	0.7545	9.58967	0.00958967	0.000958967	95.8967
0.981	0.7025	8.84362	0.00884362	0.000884362	88.4362
0.806	0.5275	6.33286	0.00633286	0.000633286	63.3286

## Sheet: ALP-2
X=pNPP(nmol）	V（ul）	Y=OD		average OD	adjust OD
0	0	0.041	0.051	0.046	0
2	4	0.246	0.365	0.3055	0.2595
4	8	0.511	0.547	0.529	0.483
8	16	0.853	0.705	0.779	0.733
12	24	1.061	1.036	1.0485	1.0025
16	32	1.454	1.288	1.371	1.325
20	40		1.635	1.635	1.589
	Black serum	0.208	0.173	0.1905
Con	adjust OD	pNPP(nmol/L)	pNPP(umol/L)	U=X/T(min)	U/L
0.896	0.561	6.11257	0.00611257	0.000611257	61.1257
0.853	0.518	5.54974	0.00554974	0.000554974	55.4974
0.916	0.581	6.37435	0.00637435	0.000637435	63.7435
0.982	0.647	7.23822	0.00723822	0.000723822	72.3822
0.838	0.503	5.3534	0.0053534	0.00053534	53.534
0.975	0.64	7.1466	0.0071466	0.00071466	71.466
Mod
1.061	0.726	8.27225	0.00827225	0.000827225	82.7225
1.32	0.985	11.6623	0.0116623	0.00116623	116.623
0.984	0.649	7.2644	0.0072644	0.00072644	72.644
1.348	1.013	12.0288	0.0120288	0.00120288	120.288
1.256	0.921	10.8246	0.0108246	0.00108246	108.246
1.262	0.927	10.9031	0.0109031	0.00109031	109.031
Nilestriol
1.097	0.762	8.74346	0.00874346	0.000874346	87.4346
0.856	0.521	5.58901	0.00558901	0.000558901	55.8901
1.079	0.744	8.50785	0.00850785	0.000850785	85.0785
0.945	0.61	6.75393	0.00675393	0.000675393	67.5393
0.993	0.658	7.3822	0.0073822	0.00073822	73.822
0.915	0.58	6.36126	0.00636126	0.000636126	63.6126
PAE-L
1.084	0.749	8.5733	0.0085733	0.00085733	85.733
0.98	0.645	7.21204	0.00721204	0.000721204	72.1204
1.023	0.688	7.77487	0.00777487	0.000777487	77.7487
1.157	0.822	9.5288	0.0095288	0.00095288	95.288
0.913	0.578	6.33508	0.00633508	0.000633508	63.3508
0.891	0.556	6.04712	0.00604712	0.000604712	60.4712
PAE-M
0.978	0.643	7.18586	0.00718586	0.000718586	71.8586
0.99	0.655	7.34293	0.00734293	0.000734293	73.4293
1.105	0.77	8.84817	0.00884817	0.000884817	88.4817
0.917	0.582	6.38743	0.00638743	0.000638743	63.8743
0.977	0.642	7.17277	0.00717277	0.000717277	71.7277
1.088	0.753	8.62565	0.00862565	0.000862565	86.2565
PAE-H
1.119	0.784	9.03141	0.00903141	0.000903141	90.3141
0.983	0.648	7.25131	0.00725131	0.000725131	72.5131
0.867	0.532	5.73298	0.00573298	0.000573298	57.3298
1.256	0.921	10.8246	0.0108246	0.00108246	108.246
0.938	0.603	6.6623	0.0066623	0.00066623	66.623
0.945	0.61	6.75393	0.00675393	0.000675393	67.5393

## Sheet: MEAN AND SD
Con
70.6456	61.1257
79.5409	55.4974
57.0158	63.7435	65.9769
67.9197	72.3822	10.0096
83.9885	53.534
54.8637	71.466
Mod
127.891	82.7225
101.636	116.623
90.7317	72.644	107.736
140.23	120.288	20.659
131.191	108.246
91.5925	109.031
NilestrioL
52.5681	87.4346
96.6141	55.8901
116.413	85.0785	76.6743
67.3458	67.5393	17.9048
76.241	73.822
77.5323	63.6126
PAE-L
79.2539	85.733
65.4806	72.1204
87.4319	77.7487	80.9869
118.422	95.288	15.8166
81.406	63.3508
85.1363	60.4712
PAE-M
57.5897	71.8586
123.3	73.4293
89.01	88.4817	81.7447
76.528	63.8743	17.2044
82.5538	71.7277
96.3271	86.2565
PAE-H
116.844	90.3141
70.2152	72.5131
74.6628	57.3298	80.9957
95.8967	108.246	18.7811
88.4362	66.623
63.3286	67.5393
