# Supplementary material for: Pilose Antler Protein Extract Alleviates Osteoporosis and Is Associated with Activation of the Wnt/β-Catenin Signaling Pathway
Source: Pharmaceuticals (Basel). 2026 Apr 24;19(5):665. doi: 10.3390/ph19050665 (PMC13210146; doi:10.3390/ph19050665)
Supplement: Supplementary file 1 [file pharmaceuticals-19-00665-s001.zip › Data--Please check if this file does not need to be published/analyses/BMP2 -1&2.xlsx]

## Sheet: BMP2-1
X=concentration （pg/ml）	OD		averageOD	Y=adjusted OD
0	0.035	0.041	0.038	-
31.2	0.106	0.098	0.102	0.064
62.5	0.164	0.132	0.148	0.11
125	0.246	0.238	0.242	0.204
250	0.688	0.706	0.697	0.659
500	1.476	1.562	1.519	1.481
1000	2.596	2.363	2.4795	2.4415
Con
OD	adjusted OD	X
0.708	0.67	258.729
0.805	0.767	285.55
0.791	0.753	281.688
0.604	0.566	229.56
0.627	0.589	236.071
0.67	0.632	248.144
Mod
OD	adjusted OD	X
0.419	0.381	174.787
0.406	0.368	170.692
0.373	0.335	160.078
0.368	0.33	158.439
0.442	0.404	181.926
0.398	0.36	168.15
Nilestriol
OD	adjusted OD	X
0.579	0.541	222.43
0.493	0.455	197.353
0.505	0.467	200.914
0.538	0.5	210.595
0.616	0.578	232.962
0.488	0.45	195.862
PAE-L
OD	adjusted OD	X
0.465	0.427	188.946
0.487	0.449	195.563
0.507	0.469	201.205
0.511	0.473	202.686
0.374	0.336	160.405
0.496	0.458	198.245
PAE-M
OD	adjusted OD	X
0.579	0.541	222.43
0.612	0.574	231.829
0.486	0.448	195.264
0.463	0.425	188.34
0.526	0.488	207.093
0.434	0.396	179.457
PAE-H
OD	adjusted OD	X
0.632	0.594	237.481
0.409	0.371	171.641
0.614	0.576	232.396
0.535	0.497	209.722
0.447	0.409	183.462
0.554	0.516	215.237

## Sheet: BMP2-2
X=concentration（pg/ml）	OD		average OD	Y=adjusted OD
0	0.046	0.05	0.048	-
31.2	0.085	0.11	0.0975	0.0495
62.5	0.148	0.179	0.1635	0.1155
125	0.274	0.223	0.2485	0.2005
250	0.728	0.719	0.7235	0.6755
500	1.456	1.64	1.548	1.5
1000	2.64	2.557	2.5985	2.5505
Con		X
0.856	0.808	293.683
0.762	0.714	267.726
0.653	0.605	237.351
0.674	0.626	243.245
0.729	0.681	258.579
0.696	0.648	249.394
Mod		X
0.315	0.267	134.563
0.306	0.258	131.42
0.434	0.386	173.327
0.297	0.249	128.237
0.36	0.312	149.764
0.398	0.35	162.05
Nilestriol		X
0.512	0.464	196.849
0.603	0.555	223.201
0.611	0.563	225.478
0.545	0.497	206.514
0.545	0.497	206.514
0.576	0.528	215.475
PAE-L		X
0.428	0.38	171.469
0.469	0.421	184.016
0.398	0.35	162.05
0.452	0.404	178.854
0.476	0.428	186.126
0.508	0.46	195.667
PAE-M
0.64	0.592	233.689
0.571	0.523	214.037
0.476	0.428	186.126
0.512	0.464	196.849
0.507	0.459	195.371
0.533	0.485	203.016
PAE-H
0.576	0.528	215.475
0.602	0.554	222.916
0.599	0.551	222.061
0.631	0.583	231.148
0.527	0.479	201.26
0.505	0.457	194.779

## Sheet: MEAN AND SD
Con-1	Con-2	Mean and SD
258.729	293.683
285.55	267.726
281.688	237.351	257.477
229.56	243.245	20.8689
236.071	258.579
248.144	249.394
Mod-1	Mod-2
174.787	134.563
170.692	131.42
160.078	173.327	157.786
158.439	128.237	18.0481
181.926	149.764
168.15	162.05
Nilestriol-1	Nilestriol-2
222.43	196.849
197.353	223.201
200.914	225.478	211.179
210.595	206.514	12.6092
232.962	206.514
195.862	215.475
PAE-L-1	PAE-L-2
188.946	171.469
195.563	184.016
201.205	162.05	185.436
202.686	178.854	14.5983
160.405	186.126
198.245	195.667
PAE-M	PAE-M-2
222.43	233.689
231.829	214.037
195.264	186.126	204.458
188.34	196.849	17.7695
207.093	195.371
179.457	203.016
PAE-H-1	PAE-H-2
237.481	215.475
171.641	222.916
232.396	222.061	211.465
209.722	231.148	20.2972
183.462	201.26
215.237	194.779
