# Supplementary material for: Pilose Antler Protein Extract Alleviates Osteoporosis and Is Associated with Activation of the Wnt/β-Catenin Signaling Pathway
Source: Pharmaceuticals (Basel). 2026 Apr 24;19(5):665. doi: 10.3390/ph19050665 (PMC13210146; doi:10.3390/ph19050665)
Supplement: Supplementary file 1 [file pharmaceuticals-19-00665-s001.zip › Data--Please check if this file does not need to be published/analyses/bone-Ca-1&2.xlsx]

## Sheet: bone-Ca-1
X=ug	OD		average OD	adiust OD
0	0.042	0.054	0.048	0
0.4	0.385	0.466	0.4255	0.3775
0.8	0.708	0.756	0.732	0.684
1.2	1.453	1.209	1.331	1.283
1.6	1.762	1.65	1.706	1.658
2	2.104	1.895	1.9995	1.9515
Con	adjust od	Sa(ug)	C(μg/μl)=Sa/Sv(50μl)	C(mg/ml)	C*稀释倍数	Total Ca	TC/W（mg/mg）	mg/g
1.152	1.104	1.11015	0.0222029	0.0222029	11.1015	22.2029	0.27411	274.11
0.976	0.928	0.936594	0.0187319	0.0187319	9.36594	18.7319	0.240152	240.152
0.853	0.805	0.815304	0.0163061	0.0163061	8.15304	16.3061	0.185296	185.296
1.101	1.053	1.05986	0.0211971	0.0211971	10.5986	21.1971	0.290372	290.372
1.254	1.206	1.21073	0.0242146	0.0242146	12.1073	24.2146	0.284877	284.877
0.812	0.764	0.774874	0.0154975	0.0154975	7.74874	15.4975	0.193719	193.719
Mod
0.675	0.627	0.639779	0.0127956	0.0127956	6.39779	12.7956	0.196855	196.855
0.643	0.595	0.608224	0.0121645	0.0121645	6.08224	12.1645	0.164385	164.385
0.606	0.558	0.571738	0.0114348	0.0114348	5.71738	11.4348	0.184432	184.432
0.713	0.665	0.677251	0.013545	0.013545	6.77251	13.545	0.22575	225.75
0.69	0.642	0.654571	0.0130914	0.0130914	6.54571	13.0914	0.184386	184.386
0.628	0.58	0.593433	0.0118687	0.0118687	5.93433	11.8687	0.197811	197.811
Nilestriol
0.985	0.937	0.945469	0.0189094	0.0189094	9.45469	18.9094	0.239359	239.359
0.815	0.767	0.777833	0.0155567	0.0155567	7.77833	15.5567	0.202034	202.034
0.924	0.876	0.885317	0.0177063	0.0177063	8.85317	17.7063	0.272405	272.405
0.77	0.722	0.733458	0.0146692	0.0146692	7.33458	14.6692	0.215723	215.723
0.723	0.675	0.687112	0.0137422	0.0137422	6.87112	13.7422	0.185706	185.706
0.888	0.84	0.849818	0.0169964	0.0169964	8.49818	16.9964	0.23606	236.06
PAE-L
0.779	0.731	0.742333	0.0148467	0.0148467	7.42333	14.8467	0.203379	203.379
0.825	0.777	0.787694	0.0157539	0.0157539	7.87694	15.7539	0.254095	254.095
0.932	0.884	0.893206	0.0178641	0.0178641	8.93206	17.8641	0.238188	238.188
0.711	0.663	0.675279	0.0135056	0.0135056	6.75279	13.5056	0.185008	185.008
0.856	0.808	0.818262	0.0163652	0.0163652	8.18262	16.3652	0.237178	237.178
0.755	0.707	0.718667	0.0143733	0.0143733	7.18667	14.3733	0.205333	205.333
PAE-M
0.746	0.698	0.709792	0.0141958	0.0141958	7.09792	14.1958	0.189278	189.278
0.872	0.824	0.83404	0.0166808	0.0166808	8.3404	16.6808	0.213856	213.856
0.757	0.709	0.720639	0.0144128	0.0144128	7.20639	14.4128	0.189642	189.642
0.996	0.948	0.956316	0.0191263	0.0191263	9.56316	19.1263	0.245209	245.209
0.915	0.867	0.876442	0.0175288	0.0175288	8.76442	17.5288	0.250412	250.412
0.701	0.653	0.665418	0.0133084	0.0133084	6.65418	13.3084	0.192875	192.875
PAE-H
0.702	0.654	0.666404	0.0133281	0.0133281	6.66404	13.3281	0.196001	196.001
0.853	0.805	0.815304	0.0163061	0.0163061	8.15304	16.3061	0.203826	203.826
0.997	0.949	0.957302	0.019146	0.019146	9.57302	19.146	0.251922	251.922
0.754	0.706	0.717681	0.0143536	0.0143536	7.17681	14.3536	0.181691	181.691
0.992	0.944	0.952372	0.0190474	0.0190474	9.52372	19.0474	0.264548	264.548
0.881	0.833	0.842915	0.0168583	0.0168583	8.42915	16.8583	0.216132	216.132

## Sheet: bone-Ca-2
X=ug	OD		average OD	adiust OD
0	0.039	0.053	0.046	0
0.4	0.419	0.501	0.46	0.414
0.8	0.794	0.895	0.8445	0.7985
1.2	1.297	1.48	1.3885	1.3425
1.6	1.577	1.603	1.59	1.544
2	2.015	1.944	1.9795	1.9335
Con	adjust od	Sa(ug)	C(μg/μl)=Sa/Sv(50μl)	C(mg/ml)	C*稀释倍数	Total Ca	TC/W（mg/mg）	mg/g
1.078	1.032	1.02738	0.0205476	0.0205476	10.2738	20.5476	0.253674	253.674
0.991	0.945	0.937828	0.0187566	0.0187566	9.37828	18.7566	0.240469	240.469
0.936	0.89	0.881215	0.0176243	0.0176243	8.81215	17.6243	0.200276	200.276
1.043	0.997	0.991354	0.0198271	0.0198271	9.91354	19.8271	0.271604	271.604
1.133	1.087	1.08399	0.0216799	0.0216799	10.8399	21.6799	0.255057	255.057
1.15	1.104	1.10149	0.0220299	0.0220299	11.0149	22.0299	0.275373	275.373
Mod
0.672	0.626	0.60947	0.0121894	0.0121894	6.0947	12.1894	0.187529	187.529
0.629	0.583	0.565208	0.0113042	0.0113042	5.65208	11.3042	0.152759	152.759
0.72	0.674	0.658878	0.0131776	0.0131776	6.58878	13.1776	0.212541	212.541
0.554	0.508	0.488008	0.00976016	0.00976016	4.88008	9.76016	0.162669	162.669
0.66	0.614	0.597118	0.0119424	0.0119424	5.97118	11.9424	0.168202	168.202
0.585	0.539	0.519918	0.0103984	0.0103984	5.19918	10.3984	0.173306	173.306
Nilestriol
0.865	0.819	0.808132	0.0161626	0.0161626	8.08132	16.1626	0.20459	204.59
0.753	0.707	0.692846	0.0138569	0.0138569	6.92846	13.8569	0.17996	179.96
0.944	0.898	0.889449	0.017789	0.017789	8.89449	17.789	0.273677	273.677
0.784	0.738	0.724756	0.0144951	0.0144951	7.24756	14.4951	0.213163	213.163
0.85	0.804	0.792692	0.0158538	0.0158538	7.92692	15.8538	0.214241	214.241
0.764	0.718	0.704169	0.0140834	0.0140834	7.04169	14.0834	0.195602	195.602
PAE-L
0.917	0.871	0.861657	0.0172331	0.0172331	8.61657	17.2331	0.23607	236.07
0.902	0.856	0.846217	0.0169243	0.0169243	8.46217	16.9243	0.272973	272.973
0.814	0.768	0.755636	0.0151127	0.0151127	7.55636	15.1127	0.201503	201.503
0.86	0.814	0.802985	0.0160597	0.0160597	8.02985	16.0597	0.219996	219.996
0.752	0.706	0.691817	0.0138363	0.0138363	6.91817	13.8363	0.200527	200.527
0.761	0.715	0.701081	0.0140216	0.0140216	7.01081	14.0216	0.200309	200.309
PAE-M
0.942	0.896	0.887391	0.0177478	0.0177478	8.87391	17.7478	0.236638	236.638
0.808	0.762	0.74946	0.0149892	0.0149892	7.4946	14.9892	0.192169	192.169
0.825	0.779	0.766958	0.0153392	0.0153392	7.66958	15.3392	0.201831	201.831
0.802	0.756	0.743284	0.0148657	0.0148657	7.43284	14.8657	0.190586	190.586
0.831	0.785	0.773134	0.0154627	0.0154627	7.73134	15.4627	0.220896	220.896
1.023	0.977	0.970767	0.0194153	0.0194153	9.70767	19.4153	0.281382	281.382
PAE-H
0.875	0.829	0.818425	0.0163685	0.0163685	8.18425	16.3685	0.240713	240.713
0.856	0.81	0.798868	0.0159774	0.0159774	7.98868	15.9774	0.199717	199.717
0.95	0.904	0.895625	0.0179125	0.0179125	8.95625	17.9125	0.235691	235.691
0.724	0.678	0.662995	0.0132599	0.0132599	6.62995	13.2599	0.167847	167.847
0.895	0.849	0.839012	0.0167802	0.0167802	8.39012	16.7802	0.233059	233.059
0.858	0.812	0.800926	0.0160185	0.0160185	8.00926	16.0185	0.205366	205.366

## Sheet: rat femur dry weight
干重(mg)
Con	Mod	Nist	PAE-L	PAE-M	PAE-H
81	65	79	73	75	68
78	74	77	62	78	80
88	62	65	75	76	76
73	60	68	73	78	79
85	71	74	69	70	72
80	60	72	70	69	78

## Sheet: mean and SD
mg/g
Con
274.11	253.674
240.152	240.469
185.296	200.276	247.082
290.372	271.604	36.2935
284.877	255.057
193.719	275.373
Mod
196.855	187.529
164.385	152.759
184.432	212.541
225.75	162.669	184.219
184.386	168.202	21.544
197.811	173.306
Nilestriol
239.359	204.59
202.034	179.96
272.405	273.677
215.723	213.163	219.377
185.706	214.241	30.583
236.06	195.602
PAE-L
203.379	236.07
254.095	272.973
238.188	201.503
185.008	219.996	221.213
237.178	200.527	26.3887
205.333	200.309
PAE-M
189.278	236.638
213.856	192.169
189.642	201.831
245.209	190.586	217.064
250.412	220.896	30.3183
192.875	281.382
PAE-H
196.001	240.713
203.826	199.717
251.922	235.691	216.376
181.691	167.847	29.166
264.548	233.059
216.132	205.366
