# Supplementary material for: Pilose Antler Protein Extract Alleviates Osteoporosis and Is Associated with Activation of the Wnt/β-Catenin Signaling Pathway
Source: Pharmaceuticals (Basel). 2026 Apr 24;19(5):665. doi: 10.3390/ph19050665 (PMC13210146; doi:10.3390/ph19050665)
Supplement: Supplementary file 1 [file pharmaceuticals-19-00665-s001.zip › Data--Please check if this file does not need to be published/analyses/CTX1-1&2.xlsx]

## Sheet: CTX-1
concentration（pg/ml）	X	OD		Y=average OD
0	—	2.348	2.156	2.252
41.2	1.6149	1.762	1.703	1.7325
123.5	2.09167	1.432	1.501	1.4665
370.4	2.56867	1.173	1.209	1.191
1111.1	3.04575	0.629	0.653	0.641
3333.3	3.52287	0.514	0.476	0.495
10000	4	0.253	0.206	0.2295
Con
OD	X	concentration
1.653	1.81194	64.8542
1.573	1.97646	94.7238
1.696	1.69731	49.8095
1.525	2.05815	114.326
1.706	1.66617	46.3632
1.449	2.17236	148.716
Mod
1.109	2.58749	386.8
1.097	2.60107	399.094
0.976	2.73852	547.676
0.762	2.99589	990.583
0.824	2.91808	828.093
0.915	2.80915	644.398
Nilestriol
1.032	2.67468	472.799
0.989	2.72364	529.222
1.362	2.28869	194.398
1.154	2.53638	343.857
0.935	2.78583	610.707
0.962	2.75461	568.345
PAE-L
0.779	2.9742	942.319
0.897	2.83031	676.56
1.125	2.56935	370.98
0.956	2.76153	577.467
0.912	2.81267	649.633
0.97	2.74541	556.431
PAE-M
1.156	2.5341	342.057
1.042	2.66334	460.613
1.298	2.36811	233.403
1.079	2.62144	418.258
0.99	2.72249	527.83
1.257	2.41714	261.3
PAE-H
1.323	2.33756	217.551
1.066	2.63616	432.668
1.002	2.70879	511.44
0.985	2.72821	534.827
1.197	2.48711	306.982
1.249	2.42658	267.041

## Sheet: CTX-2
concentration（pg/ml）	X=lgC	OD		Y=average OD
0	—	2.459	2.336	2.3975
41.2	1.6149	1.853	1.706	1.7795
123.5	2.09167	1.522	1.539	1.5305
370.4	2.56867	1.178	1.076	1.127
1111.1	3.04575	0.633	0.697	0.665
3333.3	3.52287	0.485	0.48	0.4825
10000	4	0.301	0.244	0.2725
Con	X	concentration
1.758	1.68122	47.9972
1.712	1.79402	62.2328
1.691	1.83783	68.8383
1.749	1.70562	50.771
1.594	2.0049	101.135
1.606	1.9865	96.9396
Mod
0.957	2.7346	542.754
1.126	2.55315	357.4
0.828	2.88353	764.761
0.896	2.80336	635.858
0.932	2.76248	578.735
0.996	2.69181	491.828
Nilestriol
0.857	2.84881	706.007
1.365	2.29666	197.997
1.301	2.36733	232.987
1.138	2.54052	347.149
1.166	2.51104	324.371
1.022	2.66368	460.977
PAE-L
1.004	2.68313	482.088
0.933	2.76136	577.241
0.962	2.72907	535.885
1.156	2.52157	332.329
0.832	2.87869	756.286
0.979	2.71037	513.299
PAE-M
1.279	2.39112	246.104
1.336	2.329	213.303
1.058	2.62513	421.821
1.147	2.53104	339.658
1.069	2.61342	410.606
1.285	2.38465	242.467
PAE-H
1.453	2.19405	156.331
1.302	2.36625	232.405
1.107	2.57319	374.275
1.396	2.26138	182.549
1.58	2.02577	106.114
1.209	2.4657	292.213

## Sheet: MEAN AND SD
Con		mean and SD
64.8542	47.9972
94.7238	62.2328	78.8922
49.8095	68.8383	32.2305
114.326	50.771
46.3632	101.135
148.716	96.9396
Mod
386.8	542.754
399.094	357.4
547.676	764.761	597.332
990.583	635.858	190.153
828.093	578.735
644.398	491.828
Nilestriol
472.799	706.007
529.222	197.997
194.398	232.987	415.735
343.857	347.149	168.35
610.707	324.371
568.345	460.977
PAE-L
942.319	482.088
676.56	577.241
370.98	535.885	580.876
577.467	332.329	164.62
649.633	756.286
556.431	513.299
PAE-M
342.057	246.104
460.613	213.303
233.403	421.821	343.118
418.258	339.658	104.21
527.83	410.606
261.3	242.467
PAE-H
217.551	156.331
432.668	232.405
511.44	374.275	301.2
534.827	182.549	137.359
306.982	106.114
267.041	292.213
