# Supplementary material for: Pilose Antler Protein Extract Alleviates Osteoporosis and Is Associated with Activation of the Wnt/β-Catenin Signaling Pathway
Source: Pharmaceuticals (Basel). 2026 Apr 24;19(5):665. doi: 10.3390/ph19050665 (PMC13210146; doi:10.3390/ph19050665)
Supplement: Supplementary file 1 [file pharmaceuticals-19-00665-s001.zip › Data--Please check if this file does not need to be published/analyses/PINP-1&2.xlsx]

## Sheet: PINP-1
concentration （pg/ml）	X	Y=OD		averageOD
0	-	2.146	2.369	2.2575
246.9	2.39252	1.784	1.691	1.7375
740.7	2.86964	1.306	1.295	1.3005
2222.2	3.34678	0.785	0.932	0.8585
6666.7	3.82391	0.573	0.479	0.526
20000	4.30103	0.231	0.258	0.2445
Con	X	pg/ml	ng/ml
0.297	4.20195	15920.2	15.9202
0.309	4.17874	15091.8	15.0918
0.338	4.12407	13306.7	13.3067
0.342	4.11668	13082.1	13.0821
0.278	4.23944	17355.6	17.3556
0.262	4.27175	18696.2	18.6962
Mod
0.357	4.08927	12282.1	12.2821
0.427	3.96735	9275.69	9.27569
0.392	4.02714	10644.8	10.6448
0.388	4.03412	10817.2	10.8172
0.433	3.95731	9063.9	9.0639
0.41	3.99611	9910.81	9.91081
Nilestriol
0.368	4.06948	11734.9	11.7349
0.402	4.00983	10228.8	10.2288
0.347	4.10749	12808.2	12.8082
0.429	3.964	9204.39	9.20439
0.285	4.22552	16808.1	16.8081
0.309	4.17874	15091.8	15.0918
PAE-L
0.312	4.17299	14893.4	14.8934
0.306	4.18451	15293.6	15.2936
0.294	4.20781	16136.4	16.1364
0.285	4.22552	16808.1	16.8081
0.259	4.27789	18962.3	18.9623
0.268	4.25955	18178.3	18.1783
PAE-M
0.428	3.96567	18479.9	18.4799
0.37	4.06591	23277.5	23.2775
0.356	4.09108	24666.9	24.6669
0.459	3.91455	16427.7	16.4277
0.288	4.21959	33160.6	33.1606
0.343	4.11484	26053.5	26.0535
PAE-H
0.383	4.04288	22075.6	22.0756
0.399	4.015	20702.8	20.7028
0.325	4.14834	28142.7	28.1427
0.297	4.20195	31840.4	31.8404
0.432	3.95898	18197.5	18.1975
0.374	4.05879	22899	22.899

## Sheet: PINP-2
concentration （pg/ml）	X	Y=OD		averageOD
0	-	2.252	2.114	2.183
246.9	2.39252	1.657	1.716	1.6865
740.7	2.86964	1.204	1.19	1.197
2222.2	3.34678	0.858	0.814	0.836
6666.7	3.82391	0.547	0.446	0.4965
20000	4.30103	0.243	0.304	0.2735
Con	X	pg/ml	ng/ml
0.298	4.23682	17251.1	17.2511
0.277	4.2822	19151.3	19.1513
0.35	4.12854	13444.3	13.4443
0.341	4.14688	14024.2	14.0242
0.334	4.16126	14496.3	14.4963
0.287	4.26046	18216.5	18.2165
Mod
0.419	3.99309	9842.15	9.84215
0.375	4.07843	11979.2	11.9792
0.358	4.11237	12953	12.953
0.391	4.04699	11142.6	11.1426
0.432	3.96854	9301.2	9.3012
0.299	4.23468	17166.5	17.1665
Nilestriol
0.364	4.10033	12598.7	12.5987
0.376	4.07645	11924.7	11.9247
0.294	4.24539	17594.9	17.5949
0.298	4.23682	17251.1	17.2511
0.325	4.17989	15131.8	15.1318
0.307	4.21767	16507	16.507
PAE-L
0.282	4.2713	18676.9	18.6769
0.345	4.13871	13762.8	13.7628
0.31	4.21132	16267.6	16.2676
0.344	4.14075	13827.6	13.8276
0.369	4.09034	12312.4	12.3124
0.297	4.23896	17336.3	17.3363
PAE-M
0.438	3.95731	18127.4	18.1274
0.421	3.98929	19513	19.513
0.327	4.17573	29975.3	29.9753
0.382	4.06461	23208.3	23.2083
0.306	4.21979	33175.5	33.1755
0.362	4.10433	25431	25.431
PAE-H
0.441	3.95171	17895.4	17.8954
0.358	4.11237	25906	25.906
0.371	4.08636	24400.3	24.4003
0.396	4.03726	21791.5	21.7915
0.314	4.20289	31909.8	31.9098
0.292	4.24968	35539.6	35.5396

## Sheet: mean and SD
Con
15.9202	17.2511
15.0918	19.1513
13.3067	13.4443	15.8364
13.0821	14.0242	2.2257
17.3556	14.4963
18.6962	18.2165
Mod
12.2821	9.84215
9.27569	11.9792
10.6448	12.953	11.1983
10.8172	11.1426	2.26204
9.0639	9.3012
9.91081	17.1665
Nilestriol
11.7349	12.5987
10.2288	11.9247
12.8082	17.5949	13.907
9.20439	17.2511	2.86156
16.8081	15.1318
15.0918	16.507
PAE-L
14.8934	18.6769
15.2936	13.7628
16.1364	16.2676	16.038
16.8081	13.8276	2.09423
18.9623	12.3124
18.1783	17.3363
PAE-M
18.4799	18.1274
23.2775	19.513
24.6669	29.9753	24.2914
16.4277	23.2083	5.66552
33.1606	33.1755
26.0535	25.431
PAE-H
22.0756	17.8954
20.7028	25.906
28.1427	24.4003	25.1084
31.8404	21.7915	5.68101
18.1975	31.9098
22.899	35.5396
