# Supplementary material for: Pilose Antler Protein Extract Alleviates Osteoporosis and Is Associated with Activation of the Wnt/β-Catenin Signaling Pathway
Source: Pharmaceuticals (Basel). 2026 Apr 24;19(5):665. doi: 10.3390/ph19050665 (PMC13210146; doi:10.3390/ph19050665)
Supplement: Supplementary file 1 [file pharmaceuticals-19-00665-s001.zip › Data--Please check if this file does not need to be published/analyses/serum-ca-1&2.xlsx]

## Sheet: serum-ca-1
X=μg/well	OD		average OD	Y=adjust OD
0	0.052	0.042	0.047	0
0.4	0.326	0.407	0.3665	0.3195
0.8	0.753	0.848	0.8005	0.7535
1.2	1.15	1.317	1.2335	1.1865
1.6	1.443		1.443	1.396
2	1.849	1.762	1.8055	1.7585
Con		Sa(ug)	C(μg/μl)=Sa/Sv(50μl)	C*稀释倍数	C/Ca(40ug/umol)	nmol/ul
1.281	1.234	1.37286	0.0274573	0.0823719	0.0020593	2.0593
1.423	1.376	1.53249	0.0306497	0.0919492	0.00229873	2.29873
1.246	1.199	1.33352	0.0266704	0.0800112	0.00200028	2.00028
1.493	1.446	1.61117	0.0322235	0.0966704	0.00241676	2.41676
1.372	1.325	1.47516	0.0295031	0.0885094	0.00221274	2.21274
1.164	1.117	1.24134	0.0248269	0.0744807	0.00186202	1.86202
Mod
1.023	0.976	1.08285	0.0216569	0.0649708	0.00162427	1.62427
1.29	1.243	1.38298	0.0276596	0.0829789	0.00207447	2.07447
1.352	1.305	1.45268	0.0290535	0.0871605	0.00217901	2.17901
1.219	1.172	1.30317	0.0260634	0.0781902	0.00195475	1.95475
1.054	1.007	1.11769	0.0223539	0.0670616	0.00167654	1.67654
1.035	0.988	1.09634	0.0219267	0.0657801	0.0016445	1.6445
Nilestriol
0.904	0.857	0.949078	0.0189816	0.0569447	0.00142362	1.42362
1.382	1.335	1.4864	0.029728	0.0891839	0.0022296	2.2296
1.355	1.308	1.45605	0.029121	0.0873629	0.00218407	2.18407
1.409	1.362	1.51675	0.030335	0.0910049	0.00227512	2.27512
1.194	1.147	1.27507	0.0255013	0.076504	0.0019126	1.9126
1.097	1.05	1.16603	0.0233206	0.0699618	0.00174904	1.74904
PAE-L
1.326	1.279	1.42345	0.028469	0.0854069	0.00213517	2.13517
1.573	1.526	1.7011	0.034022	0.102066	0.00255165	2.55165
1.086	1.039	1.15366	0.0230733	0.0692199	0.0017305	1.7305
1.062	1.015	1.12669	0.0225337	0.0676012	0.00169003	1.69003
1.229	1.182	1.31441	0.0262882	0.0788647	0.00197162	1.97162
1.22	1.173	1.30429	0.0260859	0.0782576	0.00195644	1.95644
PAE-M
1.404	1.357	1.51113	0.0302226	0.0906677	0.00226669	2.26669
1.457	1.41	1.57071	0.0314141	0.0942424	0.00235606	2.35606
1.188	1.141	1.26832	0.0253665	0.0760994	0.00190248	1.90248
1.323	1.276	1.42008	0.0284015	0.0852046	0.00213011	2.13011
1.055	1.008	1.11882	0.0223763	0.067129	0.00167823	1.67823
1.442	1.395	1.55384	0.0310769	0.0932307	0.00233077	2.33077
PAE-H
1.483	1.436	1.59993	0.0319987	0.095996	0.0023999	2.3999
1.349	1.302	1.4493	0.0289861	0.0869582	0.00217395	2.17395
1.172	1.125	1.25034	0.0250067	0.0750202	0.00187551	1.87551
1.185	1.138	1.26495	0.025299	0.075897	0.00189743	1.89743
1.239	1.192	1.32565	0.026513	0.0795391	0.00198848	1.98848
1.393	1.346	1.49876	0.0299753	0.0899258	0.00224815	2.24815

## Sheet: serum-ca-2
X=μg/well	OD		average OD	Y=adjust OD
0	0.036	0.056	0.046	0
0.4	0.425	0.406	0.4155	0.3695
0.8	0.857	0.91	0.8835	0.8375
1.2	1.105	1.281	1.193	1.147
1.6	1.536	1.442	1.489	1.443
2	1.918	1.85	1.884	1.838
Con		Sa(ug)	C=Sa/Sv(50μl)	C*稀释倍数	C/Ca(40ug/umol)	nmol/ul
1.299	1.253	1.34537	0.0269073	0.080722	0.00201805	2.01805
1.365	1.319	1.41801	0.0283601	0.0850803	0.00212701	2.12701
1.161	1.115	1.19348	0.0238697	0.0716091	0.00179023	1.79023
1.236	1.19	1.27603	0.0255206	0.0765617	0.00191404	1.91404
1.508	1.462	1.57539	0.0315078	0.0945234	0.00236309	2.36309
1.449	1.403	1.51046	0.0302091	0.0906273	0.00226568	2.26568
Mod
1.045	0.999	1.06582	0.0213163	0.0639489	0.00159872	1.59872
1.213	1.167	1.25072	0.0250143	0.0750429	0.00187607	1.87607
0.9	0.854	0.906229	0.0181246	0.0543738	0.00135934	1.35934
1.269	1.223	1.31235	0.026247	0.0787409	0.00196852	1.96852
0.852	0.806	0.853401	0.017068	0.0512041	0.0012801	1.2801
1.078	1.032	1.10214	0.0220427	0.0661281	0.0016532	1.6532
Nilestriol
0.86	0.814	0.862206	0.0172441	0.0517323	0.00129331	1.29331
1.079	1.033	1.10324	0.0220647	0.0661941	0.00165485	1.65485
0.974	0.928	0.987673	0.0197535	0.0592604	0.00148151	1.48151
0.999	0.953	1.01519	0.0203038	0.0609113	0.00152278	1.52278
1.257	1.211	1.29914	0.0259828	0.0779485	0.00194871	1.94871
1.012	0.966	1.0295	0.0205899	0.0617698	0.00154424	1.54424
PAE-L
1.139	1.093	1.16927	0.0233854	0.0701563	0.00175391	1.75391
0.893	0.847	0.898525	0.0179705	0.0539115	0.00134779	1.34779
1.056	1.01	1.07792	0.0215584	0.0646753	0.00161688	1.61688
1.396	1.35	1.45212	0.0290425	0.0871274	0.00217819	2.17819
1.423	1.377	1.48184	0.0296368	0.0889104	0.00222276	2.22276
1.127	1.081	1.15606	0.0231213	0.0693639	0.0017341	1.7341
PAE-M
1.209	1.163	1.24631	0.0249263	0.0747788	0.00186947	1.86947
1.591	1.545	1.66674	0.0333348	0.100004	0.00250011	2.50011
0.965	0.919	0.977768	0.0195554	0.0586661	0.00146665	1.46665
1.197	1.151	1.23311	0.0246621	0.0739864	0.00184966	1.84966
1.54	1.494	1.61061	0.0322122	0.0966366	0.00241591	2.41591
1.428	1.382	1.48734	0.0297469	0.0892406	0.00223101	2.23101
PAE-H
1.22	1.174	1.25842	0.0251684	0.0755052	0.00188763	1.88763
1.301	1.255	1.34757	0.0269514	0.0808541	0.00202135	2.02135
1.304	1.258	1.35087	0.0270174	0.0810522	0.0020263	2.0263
1.397	1.351	1.45322	0.0290645	0.0871935	0.00217984	2.17984
1.412	1.366	1.46973	0.0293947	0.088184	0.0022046	2.2046
1.325	1.279	1.37398	0.0274796	0.0824389	0.00206097	2.06097

## Sheet: mean and sd
Con		mean and SD
2.0593	2.01805
2.29873	2.12701	2.11066
2.00028	1.79023	0.203171
2.41676	1.91404
2.21274	2.36309
1.86202	2.26568
Mod
1.62427	1.59872
2.07447	1.87607
2.17901	1.35934	1.74079
1.95475	1.96852	0.275003
1.67654	1.2801
1.6445	1.6532
Nilestriol
1.42362	1.29331
2.2296	1.65485
2.18407	1.48151	1.76829
2.27512	1.52278	0.3366
1.9126	1.94871
1.74904	1.54424
PAE-L
2.13517	1.75391
2.55165	1.34779
1.7305	1.61688	1.90742
1.69003	2.17819	0.326963
1.97162	2.22276
1.95644	1.7341
PAE-M
2.26669	1.86947
2.35606	2.50011
1.90248	1.46665	2.0831
2.13011	1.84966	0.324036
1.67823	2.41591
2.33077	2.23101
PAE-H
2.3999	1.88763
2.17395	2.02135
1.87551	2.0263	2.08034
1.89743	2.17984	0.162968
1.98848	2.2046
2.24815	2.06097
