# Supplementary material for: Pilose Antler Protein Extract Alleviates Osteoporosis and Is Associated with Activation of the Wnt/β-Catenin Signaling Pathway
Source: Pharmaceuticals (Basel). 2026 Apr 24;19(5):665. doi: 10.3390/ph19050665 (PMC13210146; doi:10.3390/ph19050665)
Supplement: Supplementary file 1 [file pharmaceuticals-19-00665-s001.zip › Data--Please check if this file does not need to be published/analyses/serum-P-1&2.xlsx]

## Sheet: serum-p-1
X=nmol	OD		average OD	Y=adjust OD
0	0.069	0.075	0.072	0
1	0.397	0.473	0.435	0.363
2	0.788	0.803	0.7955	0.7235
3	1.07	1.297	1.1835	1.1115
4	1.548	1.469	1.5085	1.4365
5	1.753	1.652	1.7025	1.6305
Con	adjustOD	Sa	C=Sa/Sv(50ul)	C*稀释倍数(50)
0.478	0.406	1.09702	0.0219405	1.09702
0.429	0.357	0.95119	0.0190238	0.95119
0.513	0.441	1.20119	0.0240238	1.20119
0.47	0.398	1.07321	0.0214643	1.07321
0.38	0.308	0.805357	0.0161071	0.805357
0.411	0.339	0.897619	0.0179524	0.897619
Mod
0.37	0.298	0.775595	0.0155119	0.775595
0.378	0.306	0.799405	0.0159881	0.799405
0.449	0.377	1.01071	0.0202143	1.01071
0.54	0.468	1.28155	0.025631	1.28155
0.398	0.326	0.858929	0.0171786	0.858929
0.387	0.315	0.82619	0.0165238	0.82619
Nilestriol
0.413	0.341	0.903571	0.0180714	0.903571
0.432	0.36	0.960119	0.0192024	0.960119
0.46	0.388	1.04345	0.020869	1.04345
0.388	0.316	0.829167	0.0165833	0.829167
0.441	0.369	0.986905	0.0197381	0.986905
0.345	0.273	0.70119	0.0140238	0.70119
PAE-L
0.495	0.423	1.14762	0.0229524	1.14762
0.344	0.272	0.698214	0.0139643	0.698214
0.371	0.299	0.778571	0.0155714	0.778571
0.44	0.368	0.983929	0.0196786	0.983929
0.468	0.396	1.06726	0.0213452	1.06726
0.433	0.361	0.963095	0.0192619	0.963095
PAE-M
0.5	0.428	1.1625	0.0290625	1.45312
0.476	0.404	1.09107	0.0272768	1.36384
0.457	0.385	1.03452	0.0258631	1.29315
0.384	0.312	0.817262	0.0204315	1.02158
0.462	0.39	1.0494	0.0262351	1.31176
0.384	0.312	0.817262	0.0204315	1.02158
PAE-H
0.337	0.265	0.677381	0.0169345	0.846726
0.487	0.415	1.12381	0.0280952	1.40476
0.52	0.448	1.22202	0.0305506	1.52753
0.469	0.397	1.07024	0.026756	1.3378
0.417	0.345	0.915476	0.0228869	1.14435
0.405	0.333	0.879762	0.021994	1.0997

## Sheet: serum-p-2
X=nmol	OD		average OD	Y=adjust OD
0	0.078	0.086	0.082	0
1	0.369	0.284	0.3265	0.2445
2	0.652	0.935	0.7935	0.7115
3	1.23	1.028	1.129	1.047
4	1.556	1.381	1.4685	1.3865
5	1.704	1.672	1.688	1.606
Con	adjustOD	Sa	C=Sa/Sv(50ul)	C*稀释倍数
0.516	0.434	1.31701	0.0263402	1.31701
0.44	0.358	1.09142	0.0218284	1.09142
0.421	0.339	1.03503	0.0207005	1.03503
0.502	0.42	1.27545	0.0255091	1.27545
0.336	0.254	0.782725	0.0156545	0.782725
0.381	0.299	0.916296	0.0183259	0.916296
Mod
0.433	0.351	1.07064	0.0214129	1.07064
0.364	0.282	0.865836	0.0173167	0.865836
0.408	0.326	0.996438	0.0199288	0.996438
0.395	0.313	0.957851	0.019157	0.957851
0.294	0.212	0.658059	0.0131612	0.658059
0.491	0.409	1.2428	0.024856	1.2428
Nilestriol
0.337	0.255	0.785693	0.0157139	0.785693
0.428	0.346	1.0558	0.0211161	1.0558
0.399	0.317	0.969724	0.0193945	0.969724
0.356	0.274	0.84209	0.0168418	0.84209
0.474	0.392	1.19234	0.0238468	1.19234
0.356	0.274	0.84209	0.0168418	0.84209
PAE-L
0.502	0.42	1.27545	0.0255091	1.27545
0.385	0.303	0.928169	0.0185634	0.928169
0.39	0.308	0.94301	0.0188602	0.94301
0.457	0.375	1.14188	0.0228376	1.14188
0.308	0.226	0.699614	0.0139923	0.699614
0.399	0.317	0.969724	0.0193945	0.969724
PAE-M
0.43	0.348	1.06174	0.0212348	1.06174
0.357	0.275	0.845058	0.0169012	0.845058
0.516	0.434	1.31701	0.0263402	1.31701
0.389	0.307	0.940042	0.0188008	0.940042
0.404	0.322	0.984565	0.0196913	0.984565
0.413	0.331	1.01128	0.0202256	1.01128
PAE-H
0.439	0.357	1.08845	0.0217691	1.08845
0.388	0.306	0.937073	0.0187415	0.937073
0.38	0.298	0.913327	0.0182665	0.913327
0.475	0.393	1.19531	0.0239062	1.19531
0.466	0.384	1.1686	0.0233719	1.1686
0.356	0.274	0.84209	0.0168418	0.84209

## Sheet: mean and SD
Con(nmol/μl)		MEAN AND SD
1.09702	1.31701
0.95119	1.09142
1.20119	1.03503	1.03696
1.07321	1.27545	0.173146
0.805357	0.782725
0.897619	0.916296
Mod
0.775595	1.07064
0.799405	0.865836	0.945334
1.01071	0.996438	0.187055
1.28155	0.957851
0.858929	0.658059
0.82619	1.2428
Nilestriol
0.903571	0.785693
0.960119	1.0558
1.04345	0.969724	0.926012
0.829167	0.84209	0.135698
0.986905	1.19234
0.70119	0.84209
PAE-L
1.14762	1.27545
0.698214	0.928169
0.778571	0.94301	0.966378
0.983929	1.14188	0.178386
1.06726	0.699614
0.963095	0.969724
PAE-M
1.45312	1.06174
1.36384	0.845058
1.29315	1.31701	1.13539
1.02158	0.940042	0.198646
1.31176	0.984565
1.02158	1.01128
PAE-H
0.846726	1.08845
1.40476	0.937073
1.52753	0.913327	1.12548
1.3378	1.19531	0.219993
1.14435	1.1686
1.0997	0.84209
