# Supplementary material for: Pilose Antler Protein Extract Alleviates Osteoporosis and Is Associated with Activation of the Wnt/β-Catenin Signaling Pathway
Source: Pharmaceuticals (Basel). 2026 Apr 24;19(5):665. doi: 10.3390/ph19050665 (PMC13210146; doi:10.3390/ph19050665)
Supplement: Supplementary file 1 [file pharmaceuticals-19-00665-s001.zip › Data--Please check if this file does not need to be published/raw data/ALP/alp-excel/1.xlsx]

## Sheet: Sheet1
	1	2	3	4	5	6	7	8	9	10	11	12
A	0.197	0.125	0.073	0.06	0.055	0.069	0.075	0.061	0.075	0.07	0.053	0.062	405
B	0.031	0.056	0.857	1.256	0.731	0.917	0.766	1.179	0.061	0.058	0.065	0.069	405
C	0.394	0.308	0.919	1.073	1.038	0.821	1.224	0.854	0.053	0.077	0.049	0.059	405
D	0.396	0.512	0.762	0.997	1.176	0.974	0.985	0.885	0.106	0.064	0.054	0.061	405
E	0.733	0.638	0.838	1.342	0.834	1.19	0.898	1.033	0.074	0.061	0.042	0.072	405
F	0.985	1.01	0.95	1.279	0.896	0.932	0.94	0.981	0.059	0.049	0.05	0.077	405
G	1.153	1.358	0.747	1.003	0.905	0.958	1.036	0.806	0.085	0.08	0.073	0.062	405
H	1.446	1.518	0.068	0.061	0.068	0.056	0.071	0.095	0.073	0.068	0.065	0.069	405
