# Supplementary material for: Pilose Antler Protein Extract Alleviates Osteoporosis and Is Associated with Activation of the Wnt/β-Catenin Signaling Pathway
Source: Pharmaceuticals (Basel). 2026 Apr 24;19(5):665. doi: 10.3390/ph19050665 (PMC13210146; doi:10.3390/ph19050665)
Supplement: Supplementary file 1 [file pharmaceuticals-19-00665-s001.zip › Data--Please check if this file does not need to be published/raw data/ALP/alp-excel/2.xlsx]

## Sheet: Sheet1
	1	2	3	4	5	6	7	8	9	10	11	12
A	0.208	0.173	0.063	0.059	0.083	0.065	0.071	0.06	0.054	0.067	0.053	0.054	405
B	0.041	0.051	0.896	1.061	1.097	1.084	0.978	1.119	0.062	0.056	0.066	0.089	405
C	0.246	0.365	0.853	1.32	0.856	0.98	0.99	0.983	0.076	0.075	0.051	0.058	405
D	0.511	0.547	0.916	0.984	1.079	1.023	1.105	0.867	0.068	0.062	0.051	0.059	405
E	0.853	0.705	0.982	1.348	0.945	1.157	0.917	1.256	0.075	0.06	0.084	0.05	405
F	1.061	1.036	0.838	1.256	0.993	0.913	0.977	0.938	0.058	0.049	0.048	0.077	405
G	1.454	1.288	0.975	1.262	0.915	0.891	1.088	0.945	0.086	0.075	0.063	0.042	405
H	1.505	1.635	0.065	0.084	0.101	0.064	0.068	0.097	0.099	0.081	0.099	0.052	405
