# Supplementary material for: Pilose Antler Protein Extract Alleviates Osteoporosis and Is Associated with Activation of the Wnt/β-Catenin Signaling Pathway
Source: Pharmaceuticals (Basel). 2026 Apr 24;19(5):665. doi: 10.3390/ph19050665 (PMC13210146; doi:10.3390/ph19050665)
Supplement: Supplementary file 1 [file pharmaceuticals-19-00665-s001.zip › Data--Please check if this file does not need to be published/raw data/bmp2/bmp-excel/1.xlsx]

## Sheet: Sheet1
	1	2	3	4	5	6	7	8	9	10	11	12
A	0.046	0.05	0.058	0.068	0.055	0.069	0.059	0.057	0.052	0.05	0.063	0.048	Read 1:450
B	0.085	0.11	0.856	0.315	0.512	0.428	0.64	0.576	0.052	0.072	0.038	0.068	Read 1:450
C	0.148	0.179	0.762	0.306	0.603	0.469	0.571	0.602	0.043	0.044	0.075	0.064	Read 1:450
D	0.274	0.223	0.653	0.434	0.611	0.398	0.476	0.599	0.059	0.05	0.051	0.049	Read 1:450
E	0.728	0.719	0.674	0.297	0.545	0.452	0.512	0.631	0.043	0.067	0.04	0.03	Read 1:450
F	1.456	1.64	0.729	0.36	0.545	0.476	0.507	0.527	0.046	0.056	0.063	0.054	Read 1:450
G	2.64	2.557	0.696	0.398	0.576	0.508	0.533	0.505	0.053	0.047	0.059	0.043	Read 1:450
H	0.052	0.066	0.067	0.05	0.056	0.059	0.063	0.037	0.061	0.059	0.084	0.06	Read 1:450
