# Supplementary material for: Pilose Antler Protein Extract Alleviates Osteoporosis and Is Associated with Activation of the Wnt/β-Catenin Signaling Pathway
Source: Pharmaceuticals (Basel). 2026 Apr 24;19(5):665. doi: 10.3390/ph19050665 (PMC13210146; doi:10.3390/ph19050665)
Supplement: Supplementary file 1 [file pharmaceuticals-19-00665-s001.zip › Data--Please check if this file does not need to be published/raw data/bmp2/bmp-excel/2.xlsx]

## Sheet: Sheet1
	1	2	3	4	5	6	7	8	9	10	11	12
A	0.062	0.057	0.047	0.05	0.031	0.074	0.077	0.043	0.055	0.033	0.066	0.049	Read 1:450
B	0.035	0.041	0.708	0.419	0.579	0.465	0.579	0.632	0.062	0.046	0.065	0.034	Read 1:450
C	0.106	0.098	0.805	0.406	0.493	0.487	0.612	0.409	0.036	0.046	0.055	0.031	Read 1:450
D	0.164	0.132	0.791	0.373	0.505	0.507	0.486	0.614	0.043	0.037	0.062	0.058	Read 1:450
E	0.246	0.238	0.604	0.368	0.538	0.511	0.463	0.535	0.046	0.031	0.037	0.042	Read 1:450
F	0.688	0.706	0.627	0.442	0.616	0.374	0.526	0.447	0.059	0.053	0.056	0.066	Read 1:450
G	1.476	1.562	0.67	0.398	0.488	0.496	0.434	0.554	0.06	0.058	0.065	0.069	Read 1:450
H	2.596	2.363	0.059	0.04	0.032	0.073	0.069	0.052	0.057	0.047	0.032	0.065	Read 1:450
