# Supplementary material for: Pilose Antler Protein Extract Alleviates Osteoporosis and Is Associated with Activation of the Wnt/β-Catenin Signaling Pathway
Source: Pharmaceuticals (Basel). 2026 Apr 24;19(5):665. doi: 10.3390/ph19050665 (PMC13210146; doi:10.3390/ph19050665)
Supplement: Supplementary file 1 [file pharmaceuticals-19-00665-s001.zip › Data--Please check if this file does not need to be published/raw data/bone-Ca/bone-Ca/1.xlsx]

## Sheet: Sheet1
	1	2	3	4	5	6	7	8	9	10	11	12
A	0.048	0.047	0.05	0.041	0.049	0.057	0.06	0.067	0.051	0.067	0.09	0.065	Read 1:575
B	0.042	0.054	1.152	0.675	0.985	0.779	0.746	0.702	0.048	0.074	0.079	0.09	Read 1:575
C	0.385	0.466	0.976	0.643	0.815	0.825	0.872	0.853	0.044	0.082	0.062	0.078	Read 1:575
D	0.708	0.756	0.853	0.606	0.924	0.932	0.757	0.997	0.04	0.07	0.056	0.076	Read 1:575
E	1.453	1.209	1.101	0.713	0.77	0.711	0.996	0.754	0.051	0.075	0.045	0.062	Read 1:575
F	1.762	1.65	1.254	0.69	0.723	0.856	0.915	0.992	0.058	0.09	0.087	0.107	Read 1:575
G	2.104	1.895	0.812	0.628	0.888	0.755	0.701	0.881	0.044	0.065	0.065	0.055	Read 1:575
H	0.052	0.071	0.056	0.05	0.077	0.064	0.055	0.044	0.074	0.158	0.072	0.073	Read 1:575
