# Supplementary material for: Pilose Antler Protein Extract Alleviates Osteoporosis and Is Associated with Activation of the Wnt/β-Catenin Signaling Pathway
Source: Pharmaceuticals (Basel). 2026 Apr 24;19(5):665. doi: 10.3390/ph19050665 (PMC13210146; doi:10.3390/ph19050665)
Supplement: Supplementary file 1 [file pharmaceuticals-19-00665-s001.zip › Data--Please check if this file does not need to be published/raw data/bone-Ca/bone-Ca/2.xlsx]

## Sheet: Sheet1
	1	2	3	4	5	6	7	8	9	10	11	12
A	0.059	0.085	0.049	0.043	0.051	0.055	0.057	0.071	0.063	0.06	0.071	0.082	Read 1:575
B	0.039	0.053	1.078	0.672	0.865	0.917	0.942	0.875	0.05	0.074	0.077	0.062	Read 1:575
C	0.419	0.501	0.991	0.629	0.753	0.902	0.808	0.856	0.044	0.084	0.063	0.054	Read 1:575
D	0.794	0.895	0.936	0.72	0.944	0.814	0.825	0.95	0.039	0.07	0.056	0.061	Read 1:575
E	1.297	1.48	1.043	0.554	0.784	0.86	0.802	0.724	0.047	0.074	0.187	0.053	Read 1:575
F	1.577	1.603	1.133	0.66	0.85	0.752	0.831	0.895	0.036	0.09	0.088	0.055	Read 1:575
G	2.015	1.944	1.15	0.585	0.764	0.761	1.023	0.858	0.052	0.066	0.064	0.06	Read 1:575
H	0.089	0.072	0.065	0.051	0.049	0.067	0.055	0.058	0.076	0.088	0.075	0.058	Read 1:575
