# Supplementary material for: Pilose Antler Protein Extract Alleviates Osteoporosis and Is Associated with Activation of the Wnt/β-Catenin Signaling Pathway
Source: Pharmaceuticals (Basel). 2026 Apr 24;19(5):665. doi: 10.3390/ph19050665 (PMC13210146; doi:10.3390/ph19050665)
Supplement: Supplementary file 1 [file pharmaceuticals-19-00665-s001.zip › Data--Please check if this file does not need to be published/raw data/ctx-1/ctx-1-excel/1.xlsx]

## Sheet: Sheet1
	1	2	3	4	5	6	7	8	9	10	11	12
A	0.05	0.064	0.038	0.05	0.063	0.056	0.166	0.048	0.074	0.049	0.041	0.051	Read 1:450
B	2.459	2.336	1.758	0.957	0.857	1.004	1.279	1.453	0.051	0.073	0.058	0.069	Read 1:450
C	1.853	1.706	1.712	1.126	1.365	0.993	1.336	1.302	0.046	0.061	0.068	0.064	Read 1:450
D	1.522	1.539	1.691	0.828	1.301	0.962	1.058	1.107	0.079	0.055	0.071	0.049	Read 1:450
E	1.178	1.076	1.749	0.896	1.138	1.156	1.147	1.396	0.084	0.065	0.042	0.049	Read 1:450
F	0.633	0.697	1.594	0.932	1.166	0.832	1.069	1.58	0.111	0.059	0.063	0.059	Read 1:450
G	0.485	0.48	1.606	0.996	1.022	0.979	1.285	1.209	0.048	0.057	0.053	0.05	Read 1:450
H	0.244	0.301	0.068	0.05	0.078	0.057	0.076	0.042	0.053	0.064	0.036	0.081	Read 1:450
