# Supplementary material for: Pilose Antler Protein Extract Alleviates Osteoporosis and Is Associated with Activation of the Wnt/β-Catenin Signaling Pathway
Source: Pharmaceuticals (Basel). 2026 Apr 24;19(5):665. doi: 10.3390/ph19050665 (PMC13210146; doi:10.3390/ph19050665)
Supplement: Supplementary file 1 [file pharmaceuticals-19-00665-s001.zip › Data--Please check if this file does not need to be published/raw data/ctx-1/ctx-1-excel/2.xlsx]

## Sheet: Sheet1
	1	2	3	4	5	6	7	8	9	10	11	12
A	0.088	0.065	0.053	0.051	0.061	0.062	0.031	0.049	0.068	0.05	0.042	0.064	Read 1:450
B	2.348	2.156	1.653	1.109	1.032	0.779	1.156	1.323	0.082	0.072	0.048	0.069	Read 1:450
C	1.762	1.703	1.573	1.097	0.989	0.897	1.042	1.066	0.079	0.077	0.065	0.059	Read 1:450
D	1.432	1.501	1.696	0.976	1.362	1.125	1.298	1.002	0.107	0.052	0.053	0.048	Read 1:450
E	1.173	1.209	1.525	0.762	1.154	0.956	1.079	0.985	0.097	0.069	0.066	0.046	Read 1:450
F	0.629	0.653	1.706	0.824	0.935	0.912	0.99	1.197	0.096	0.06	0.064	0.054	Read 1:450
G	0.514	0.476	1.449	0.915	0.962	0.97	1.257	1.249	0.048	0.06	0.043	0.035	Read 1:450
H	0.253	0.206	0.066	0.051	0.079	0.073	0.056	0.062	0.069	0.065	0.058	0.048	Read 1:450
