# Supplementary material for: Pilose Antler Protein Extract Alleviates Osteoporosis and Is Associated with Activation of the Wnt/β-Catenin Signaling Pathway
Source: Pharmaceuticals (Basel). 2026 Apr 24;19(5):665. doi: 10.3390/ph19050665 (PMC13210146; doi:10.3390/ph19050665)
Supplement: Supplementary file 1 [file pharmaceuticals-19-00665-s001.zip › Data--Please check if this file does not need to be published/raw data/pinp/pinp-excel/1.xlsx]

## Sheet: Sheet1
	1	2	3	4	5	6	7	8	9	10	11	12
A	0.056	0.048	0.062	0.052	0.063	0.076	0.064	0.049	0.051	0.051	0.043	0.048	Read 1:450
B	2.252	2.114	0.298	0.419	0.364	0.282	0.438	0.441	0.087	0.064	0.1	0.049	Read 1:450
C	1.657	1.716	0.277	0.375	0.376	0.345	0.421	0.358	0.073	0.061	0.074	0.058	Read 1:450
D	1.204	1.19	0.35	0.358	0.294	0.31	0.327	0.371	0.059	0.057	0.054	0.05	Read 1:450
E	0.858	0.814	0.341	0.391	0.298	0.344	0.382	0.396	0.061	0.055	0.048	0.042	Read 1:450
F	0.547	0.446	0.334	0.432	0.325	0.369	0.306	0.314	0.056	0.063	0.066	0.065	Read 1:450
G	0.243	0.304	0.287	0.299	0.307	0.297	0.362	0.292	0.049	0.072	0.055	0.047	Read 1:450
H	0.056	0.077	0.066	0.05	0.091	0.057	0.052	0.074	0.086	0.051	0.048	0.036	Read 1:450
