# Supplementary material for: Pilose Antler Protein Extract Alleviates Osteoporosis and Is Associated with Activation of the Wnt/β-Catenin Signaling Pathway
Source: Pharmaceuticals (Basel). 2026 Apr 24;19(5):665. doi: 10.3390/ph19050665 (PMC13210146; doi:10.3390/ph19050665)
Supplement: Supplementary file 1 [file pharmaceuticals-19-00665-s001.zip › Data--Please check if this file does not need to be published/raw data/pinp/pinp-excel/2.xlsx]

## Sheet: Sheet1
	1	2	3	4	5	6	7	8	9	10	11	12
A	0.058	0.064	0.07	0.051	0.073	0.067	0.073	0.049	0.06	0.051	0.043	0.049	Read 1:450
B	2.146	2.369	0.297	0.357	0.368	0.312	0.428	0.383	0.087	0.074	0.075	0.071	Read 1:450
C	1.784	1.691	0.309	0.427	0.402	0.306	0.37	0.399	0.105	0.071	0.055	0.067	Read 1:450
D	1.306	1.295	0.338	0.392	0.347	0.294	0.356	0.325	0.096	0.05	0.053	0.05	Read 1:450
E	0.785	0.932	0.342	0.388	0.429	0.285	0.459	0.297	0.066	0.05	0.063	0.048	Read 1:450
F	0.573	0.479	0.278	0.433	0.285	0.259	0.288	0.432	0.052	0.051	0.067	0.063	Read 1:450
G	0.231	0.258	0.262	0.41	0.309	0.268	0.343	0.374	0.054	0.075	0.057	0.053	Read 1:450
H	0.069	0.075	0.07	0.05	0.068	0.062	0.058	0.066	0.058	0.044	0.064	0.048	Read 1:450
