# Supplementary material for: Pilose Antler Protein Extract Alleviates Osteoporosis and Is Associated with Activation of the Wnt/β-Catenin Signaling Pathway
Source: Pharmaceuticals (Basel). 2026 Apr 24;19(5):665. doi: 10.3390/ph19050665 (PMC13210146; doi:10.3390/ph19050665)
Supplement: Supplementary file 1 [file pharmaceuticals-19-00665-s001.zip › Data--Please check if this file does not need to be published/raw data/serum-ca/serum-Ca-excel/1.xlsx]

## Sheet: Sheet1
	1	2	3	4	5	6	7	8	9	10	11	12
A	0.043	0.062	0.057	0.045	0.077	0.087	0.058	0.049	0.084	0.059	0.049	0.038	575
B	0.052	0.042	1.281	1.023	0.904	1.326	1.404	1.483	0.089	0.05	0.061	0.047	575
C	0.326	0.407	1.423	1.29	1.382	1.573	1.457	1.349	0.104	0.069	0.048	0.065	575
D	0.753	0.848	1.246	1.352	1.355	1.086	1.188	1.172	0.094	0.054	0.056	0.054	575
E	1.15	1.317	1.493	1.219	1.409	1.062	1.323	1.185	0.121	0.052	0.076	0.055	575
F	1.443	1.301	1.372	1.054	1.194	1.229	1.056	1.239	0.074	0.054	0.058	0.063	575
G	1.849	1.762	1.164	1.035	1.097	1.22	1.442	1.393	0.068	0.068	0.053	0.045	575
H	0.076	0.061	0.088	0.081	0.09	0.058	0.168	0.088	0.072	0.07	0.064	0.068	575
