# Supplementary material for: Pilose Antler Protein Extract Alleviates Osteoporosis and Is Associated with Activation of the Wnt/β-Catenin Signaling Pathway
Source: Pharmaceuticals (Basel). 2026 Apr 24;19(5):665. doi: 10.3390/ph19050665 (PMC13210146; doi:10.3390/ph19050665)
Supplement: Supplementary file 1 [file pharmaceuticals-19-00665-s001.zip › Data--Please check if this file does not need to be published/raw data/serum-ca/serum-Ca-excel/2.xlsx]

## Sheet: Sheet1
	1	2	3	4	5	6	7	8	9	10	11	12
A	0.042	0.055	0.063	0.062	0.066	0.078	0.044	0.056	0.058	0.058	0.047	0.06	575
B	0.036	0.056	1.299	1.045	0.86	1.139	1.209	1.22	0.073	0.053	0.061	0.063	575
C	0.425	0.406	1.365	1.213	1.079	0.893	1.591	1.301	0.085	0.044	0.055	0.067	575
D	0.857	0.91	1.161	0.9	0.974	1.056	0.965	1.304	0.094	0.06	0.055	0.056	575
E	1.105	1.281	1.236	1.269	0.999	1.396	1.197	1.397	0.074	0.053	0.064	0.057	575
F	1.536	1.442	1.508	0.852	1.257	1.423	1.54	1.412	0.083	0.055	0.046	0.064	575
G	1.918	1.85	1.449	1.078	1.012	1.127	1.428	1.325	0.061	0.064	0.06	0.063	575
H	0.066	0.069	0.085	0.074	0.068	0.066	0.046	0.05	0.072	0.062	0.073	0.052	575
