# Supplementary material for: Pilose Antler Protein Extract Alleviates Osteoporosis and Is Associated with Activation of the Wnt/β-Catenin Signaling Pathway
Source: Pharmaceuticals (Basel). 2026 Apr 24;19(5):665. doi: 10.3390/ph19050665 (PMC13210146; doi:10.3390/ph19050665)
Supplement: Supplementary file 1 [file pharmaceuticals-19-00665-s001.zip › Data--Please check if this file does not need to be published/raw data/serum-p/serum-p excel/1.xlsx]

## Sheet: Sheet1
	1	2	3	4	5	6	7	8	9	10	11	12
A	0.044	0.04	0.062	0.04	0.058	0.069	0.055	0.046	0.057	0.056	0.048	0.046	650
B	0.069	0.075	0.478	0.37	0.413	0.495	0.5	0.337	0.079	0.048	0.058	0.067	650
C	0.397	0.473	0.429	0.378	0.432	0.344	0.476	0.487	0.099	0.069	0.046	0.062	650
D	0.788	0.803	0.513	0.449	0.46	0.371	0.457	0.52	0.089	0.053	0.053	0.052	650
E	1.07	1.297	0.47	0.54	0.388	0.44	0.384	0.469	0.118	0.049	0.046	0.053	650
F	1.548	1.469	0.38	0.398	0.441	0.468	0.462	0.417	0.069	0.051	0.055	0.069	650
G	1.753	1.652	0.411	0.387	0.345	0.433	0.384	0.405	0.062	0.063	0.067	0.051	650
H	0.059	0.059	0.066	0.07	0.078	0.055	0.057	0.08	0.087	0.162	0.051	0.062	650
