# Supplementary material for: Pilose Antler Protein Extract Alleviates Osteoporosis and Is Associated with Activation of the Wnt/β-Catenin Signaling Pathway
Source: Pharmaceuticals (Basel). 2026 Apr 24;19(5):665. doi: 10.3390/ph19050665 (PMC13210146; doi:10.3390/ph19050665)
Supplement: Supplementary file 1 [file pharmaceuticals-19-00665-s001.zip › Data--Please check if this file does not need to be published/raw data/serum-p/serum-p excel/2.xlsx]

## Sheet: Sheet1
	1	2	3	4	5	6	7	8	9	10	11	12
A	0.058	0.056	0.076	0.072	0.052	0.06	0.041	0.062	0.066	0.055	0.046	0.042	650
B	0.078	0.086	0.516	0.433	0.337	0.502	0.43	0.439	0.063	0.073	0.038	0.051	650
C	0.369	0.284	0.44	0.364	0.428	0.385	0.357	0.388	0.071	0.06	0.043	0.05	650
D	0.652	0.935	0.421	0.408	0.399	0.39	0.516	0.38	0.055	0.053	0.051	0.058	650
E	1.23	1.028	0.502	0.395	0.356	0.457	0.389	0.475	0.059	0.048	0.049	0.054	650
F	1.556	1.381	0.336	0.294	0.474	0.308	0.404	0.466	0.068	0.055	0.055	0.061	650
G	1.704	1.672	0.381	0.491	0.356	0.399	0.413	0.356	0.082	0.062	0.055	0.067	650
H	0.068	0.063	0.054	0.068	0.042	0.054	0.075	0.077	0.068	0.043	0.061	0.059	650
